# Supplementary material for: Insights into the Mechanisms Driving the Dynamics of Antibiotic Resistance Genes During Pig Manure Composting
Source: Toxics. 2026 Jul 21;14(7):636. doi: 10.3390/toxics14070636 (PMC13418462; doi:10.3390/toxics14070636)
Supplement: Supplementary file 1 [file toxics-14-00636-s001.zip]

Archive with 1 entries (1 files):
- toxics-4401318-supplementary.pdf
